# Supplementary material for: “Thinking” vs. “Talking”: Differential Autocrine Inflammatory Networks in Isolated Primary Hepatic Stellate Cells and Hepatocytes under Hypoxic Stress
Source: Front Physiol. 2017 Dec 22;8:1104. doi: 10.3389/fphys.2017.01104 (PMC5743931; doi:10.3389/fphys.2017.01104)
Supplement: Supplementary Table 1 — Network Analysis of inflammatory mediators using the combined data of both the cell culture media (CCM) and whole cell lysate (WCL) in mouse hepatic stellate cells (HSC) and hepatocytes (HC). Freshly isolated HSC and HC from C57BL/6 mice were cultured under 21% O2 for 6 h (control), hypoxia (1% O2) for 6 h or hypoxia (6 h) followed by reoxygenation for 18 h. Inflammatory mediators released into cell culture media (CCM) and in whole cell lysate (WCL) were measured by Luminex® and Network Analysis was performed as described in Materials and Methods. The figure shows the detailed connectivity (stringency level 0.95) for each experimental condition combining the data in CCM and WCL. [file Table1.XLSX]

## Sheet: NetAn
Network Analysis
HC-Control 6h
Mediators	IL-1b(S)	IL-13(S)	IL-17(S)	KC(S)	MCP-1(S)	TNF-a(S)	VEGF(S)	Total
Positive Nodes	2	1	1	1	1	1	1	8
	IL-13(S)	IL-1b(S)	TNF-a(S)	MCP-1(S)	KC(S)	IL-17(S)	IL-1b(S)
	VEGF (S)
Negative Nodes	0	0	0	0	0	0	0	0
Total Connected Nodes	2	1	1	1	1	1	1	8
							Total Connections	4
HSC-Control 6h
Mediators	IL-2(S)	IL-6(S)	IL-17(S)	IP-10(S)	KC(S)	MCP-1(S)	MIP-1a(S)	TNF-a(S)	VEGF(S)	IL-1b(L)	IL-2(L)	IL-4(L)	IL-6(L)	IL-12(L)	IL-17(L)	IP-10(L)	KC(L)	MIG(L)	MIP-1a(L)	TNF-a(L)	Total
Positive Nodes	3	4	2	1	4	4	3	0	4	3	3	1	1	3	2	4	1	1	1	3	48
	IL-17(S)	KC(S)	IL-2(S)	KC(S)	IL-6(S)	IL-6(S)	IL-6(S)		IL-6(S)	IL-12(L)	IL-2(S)	MIG(L)	MIP-1a(L)	IL-1b(L)	IL-2(S)	IL-1b(L)	IP-10(L)	IL-4(L)	IL-6(L)	IL-1b(L)
	IL-2(L)	MCP-1(S)	IL-2(L)		IP-10(S)	KC(S)	MCP-1(S)		KC(S)	IP-10(L)	IL-17(S)			IP-10(L)	IL-2(L)	IL-12(L)				IL-12(L)
	IL-17(L)	MIP-1a(S)			MCP-1(S)	MIP-1a(S)	VEGF(S)		MCP-1(S)	TNF-a(L)	IL-17(L)			TNF-a(L)		KC(L)				IP-10(L)
		VEGF(S)			VEGF(S)	VEGF(S)			MIP-1a(S)							TNF-a(L)
Negative Nodes	4	0	5	0	0	0	0	1	0	3	3	0	1	3	0	3	1	0	0	2	26
	IL-1b(L)		IL-1b(L)					IL-6(L)		IL-2(S)	IL-1b(L)		TNF-a(L)	IL-2(S)		IL-2(S)	IL-17(S)			IL-2(S)
	IL-12(L)		IL-12(L)							IL-17(S)	IL-12(L)			IL-17(S)		IL-17(S)				IL-17(S)
	IP-10(L)		IP-10(L)							IL-2(L)	IP-10(L)			IL-2(L)		IL-2(L)
	TNF-a(L)		KC(L)
			TNF-a(L)
Total Connected Nodes	7	4	7	1	4	4	3	1	4	6	6	1	2	6	2	7	2	1	1	5	74
																				Total Connections	37
HC-Hypoxia 6h
Mediators	IL-17(S)	MCP-1(S)	TNF-a(S)	MIG(S)	KC(S)	Total
Positive Nodes	1	1	1	1	2	6
	TNF-a(S)	KC(S)	IL-17(S)	KC(S)	MCP-1(S)
					MIG(S)
Negative Nodes	0	0	0	0	0	0
Total Connected Nodes	1	1	1	1	2	6
					Total Connections	3
HSC-Hypoxia 6h
Mediators	IL-1a(S)	IL-6(S)	IP-10(S)	KC(S)	MCP-1(S)	MIG(S)	MIP-1a(S)	TNF-a(S)	VEGF(S)	Total
Positive Nodes	5	5	3	6	5	1	5	2	4	36
	IL-6(S)	IL-1a(S)	KC(S)	IL-1a(S)	IL-1a(S)	TNF-a(S)	IL-1a(S)	MIG(S)	IL-1a(S)
	KC(S)	KC(S)	TNF-a(S)	IL-6(S)	IL-6(S)		IL-6(S)	IP-10(S)	IL-6(S)
	MCP-1(S)	MCP-1(S)	MIP-1a(S)	IP-10(S)	KC(S)		KC(S)		KC(S)
	MIP-1a(S)	MIP-1a(S)		MCP-1(S)	MIP-1a		IP-10(S)		MCP-1(S)
	VEGF(S)	VEGF(S)		KC(S)	VEGF(S)		MCP-1a
				VEGF(S)
Negative Nodes	0	0	0	0	0	0	0	0	0	0
Total Connected Nodes	5	5	3	6	5	1	5	2	4	36
									Total Connections	18
HC-Hypoxia/Reoxygenation
Mediators	GM-CSF(S)	IL-1a(S)	IL-2(S)	IL-4(S)	IL-5(S)	IL-6(S)	IL-17(S)	IP-10(S)	KC(S)	MCP-1(S)	MIG(S)	TNF-a(S)	VEGF(S)	IFN-g(L)	IL-1a(L)	IL-1b(L)	IL-4(L)	IL-5(L)	IL-6(L)	IL-10(L)	IL-13(L)	IL-17(L)	IP-10(L)	KC(L)	MIG(L)	MCP-1(L)	MIP-1a(L)	TNF-a(L)	Total
Positive Nodes	1	2	2	2	2	2	2	2	5	3	5	2	2	5	7	1	1	2	0	4	6	1	6	7	2	7	4	5	90
	IL-4(L)	IL-6(S)	IL-5(S)	IL-17(S)	IL-2(S)	IL-1a(S)	IL-4(S)	KC(S)	IP-10(S)	IFN-g(L)	IL-1a(L)	IL-17(S)	IL-1a(S)	MCP-1(S)	KC(S)	MIG(S)	GM-CSF(S)	IL-2(S)		IP-10(L)	MIG(S)	TNF-a(L)	IL-10(L)	IP-10(S)	IP-10(L)	KC(S)	MIG(L)	IL-1a(L)
		VEGF(S)	IL-5(L)	TNF-a(S)	IL-5(L)	VEGF(S)	TNF-a(S)	KC(L)	KC(L)	KC(L)	IL-1b(L)	IL-4(S)	IL-6(S)	MIG(S)	MIG(S)			IL-5(S)		MIG(L)	IFN-g(L)		MIG(L)	KC(S)	MIP-1a(L)	MIG(S)	TNF-a(L)	IL-17(L)
									IL-1a(L)	KC(S)	IFN-g(L)			IL-13(L)	IL-13(L)					MIP-1a(L)	IL-1a(L)		TNF-a(L)	MCP-1(S)		IFN-g(L)	IL-10(L)	IP-10(L)
									MCP-1(S)		IL-13(L)			KC(L)	IP-10(L)					TNF-a(L)	IP-10(L)		MCP-1(L)	IFN-g(L)		IL-1a(L)	IP-10(L)	MIP-1a(L)
									MCP-1(L)		MCP-1(L)			MCP-1(L)	KC(L)						MCP-1(L)		MIP-1a(L)	IL-1a(L)		IP-10(L)		IL-10(L)
															MCP-1(L)						KC(L)		IL-1a(L)	IL-13(L)		IL-13(L)
															TNF-a(L)									MCP-1(L)		KC(L)
Negative Nodes	4	1	0	0	0	1	0	0	0	0	2	0	0	0	1	0	1	0	2	0	1	0	0	0	0	1	0	0	14
	MIG(S)	IL-6(L)				IL-6(L)					GM-CSF(S)				GM-CSF(S)		MIG(S)		IL-1a(S)		GM-CSF(S)					GM-CSF(S)
	IL-1a(L)										IL-4(L)								IL-6(S)
	IL-13(L)
	MCP-1(L)
Total Connected Nodes	5	3	2	2	2	3	2	2	5	3	7	2	2	5	8	1	2	2	2	4	7	1	6	7	2	8	4	5	104
																												Total Connections	52
HSC-Hypoxia/Reoxygenation
Mediators	GM-CSF(S)	IFN-g(S)	IL-1a(S)	IL-2(S)	IL-4(S)	IL-5(S)	IL-6(S)	IL-12(S)	IL-17(S)	IP-10(S)	KC(S)	MCP-1(S)	MIG(S)	MIP-1a(S)	TNF-a(S)	VEGF(S)	IL-1a(L)	IL-2(L)	IL-6(L)	IL-17(L)	IP-10(L)	KC(L)	MIG(L)	MCP-1(L)	MIP-1a(L)	TNF-a(L)	VEGF(L)	Total
Positive Nodes	1	4	5	3	5	4	1	4	4	4	2	3	1	3	2	1	4	3	4	3	1	1	5	3	1	3	3	78
	IL-4(S)	IL-4(S)	IP-10(S)	IL-2(L)	GM-CSF(S)	IFN-g(S)	VEGF(S)	IFN-g(S)	IFN-g(S)	IFN-g(S)	MCP-1(L)	IFN-g(S)	KC(L)	IL-1a(S)	IP-10(L)	IL-6(S)	IL-1a(S)	IL-2(S)	IL-1a(S)	IL-2(S)	TNF-a(S)	MIG(S)	IL-1a(S)	KC(S)	TNF-a(S)	IL-2(S)	MCP-1(S)
		IL-5(S)	MIP-1a(S)	IL-17(L)	IFN-g(S)	IL-4(S)		IL-4(S)	IL-4(S)	IL-1a(S)	VEGF(L)	MCP-1(L)		IP-10(S)	MIP-1a(L)		MCP-1(S)	IL-17(L)	IP-10(S)	IL-2(L)			IP-10(S)	MCP-1(S)		IL-2(L)	KC(S)
		IL-12(S)	IL-1a(L)	TNF-a(L)	IL-5(S)	IL-12(S)		IL-5(S)	IL-5(S)	IL-6(L)		IL-1a(L)		MIG(L)			IL-6(L)	TNF-a(L)	IL-1a(L)	TNF-a(L)			MIP-1a(S)	VEGF(L)		IL-17(L)	MCP-1(L)
		IL-17(S)	IL-6(L)		IL-12(S)	IL-17(S)		IL-17(S)	IL-12(S)	MIG(L)							MIG(L)		MIG(L)				IL-1a(L)
			MIG(L)		IL-17(S)																		IL-6(L)
Negative Nodes	2	2	0	3	2	2	2	2	1	0	4	0	5	0	3	2	0	3	0	3	5	0	0	4	2	3	4	54
	TNF-a(S)	MIG(S)		KC(S)	MIG(S)	MIG(S)	TNF-a(S)	MIG(S)	MIG(S)		IL-2(S)		IFN-g(S)		GM-CSF(S)	TNF-a(S)		KC(S)		KC(S)	IFN-g(S)			IL-2(S)	IL-6(S)	KC(S)	IL-2(S)
	IP-10(L)	IP-10(L)		MCP-1(L)	IP-10(L)	IP-10(L)	MIP-1a(L)	IP-10(L)			IL-2(L)		IL-4(S)		IL-6(S)	MIP-1a(L)		MCP-1(L)		MCP-1(L)	GM-CSF(S)			IL-2(L)	VEGF(S)	MCP-1(L)	IL-2(L)
				VEGF(L)							IL-17(L)		IL-5(S)		VEGF(S)			VEGF(L)		VEGF(L)	IL-4(S)			IL-17(L)		VEGF(S)	IL-17(L)
											TNF-a(L)		IL-12(S)								IL-5(S)			TNF-a(L)			TNF-a(L)
													IL-17(S)								IL-12(S)
Total Connected Nodes	3	6	5	6	7	6	3	6	5	4	6	3	6	3	5	3	4	6	4	6	6	1	5	7	3	6	7	132
																											Total Connections	66
